# Supplementary material for: VPS34 K29/K48 branched ubiquitination governed by UBE3C and TRABID regulates autophagy, proteostasis and liver metabolism
Source: Nat Commun. 2021 Feb 26;12:1322. doi: 10.1038/s41467-021-21715-1 (PMC7910580; doi:10.1038/s41467-021-21715-1)
Supplement: Supplementary file 3 — Supplementary Data 1 [file 41467_2021_21715_MOESM3_ESM.xlsx]

## Sheet: DUBs screen
	Supplementary Data 1: Results of DUB shRNA screen
	Gene name	Average LC3 puncta number	SD			DUBs with at least three shRNAs showing a value of <0.9 are considered as hits and are highlighted
	Atg5	0.481355	0.101389	cell death
	ATXN3	1.18307	0.0709237	cell death
	ATXN3	1.33073	0.223826	cell death
	ATXN3	1.43898	0.26145	cell death
	ATXN3	1.65932	0.32301	cell death
	ATXN3	1.70504	0.356968	cell death
	BAP1	1.77557	0.225002
	BAP1	2.14646	0.379354
	BAP1	2.97913	0.418957
	BAP1	3.06384	0.559583
	BAP1	4.16065	1.02433
	BRAP	0	0	cell death
	BRAP	0.758102	0.201306
	BRAP	1.86814	0.261954
	BRAP	2.404	0.540045
	BRAP	3.02538	0.610334
	BRCC3	1.07591	0.16019
	BRCC3	1.2592	0.130643
	BRCC3	1.60655	0.275528
	BRCC3	1.62741	0.127156
	BRCC3	2.19213	0.362816
	COPS5	0.610495	0.126209
	COPS5	0.803746	0.447915
	COPS5	1.02058	0.420848
	COPS5	1.08256	0.224014
	COPS5	1.25863	0.0884149
	COPS6	0.781197	0.298867
	COPS6	0.830313	0.584659
	COPS6	1.1146	0.344659
	COPS6	1.53566	0.746877
	COPS6	1.79615	0.908115
	CYLD	1.09839	0.974498
	CYLD	1.42823	0.174903
	CYLD	2.0085	0.0589908
	CYLD	2.17976	0.538033
	CYLD	2.25708	0.383218
	CYLD	2.39289	0.225776
	CYLD	2.84356	0.358104
	CYLD	3.71795	0.726194
	DUB3	1.31646	0.181766
	DUB3	1.54782	0.240724
	DUB3	1.9813	0.313686
	DUB3	2.0897	0.30193
	DUB3	2.14114	0.301549
	DUB4	1.885	0.293756
	DUB4	1.88827	0.174081
	DUB4	2.01566	0.243052	cell death
	DUB4	2.13996	0.106723
	DUB4	2.50251	0.167859
	EIF3S3	0.399097	0.322369
	EIF3S3	0.678822	0.10969
	EIF3S3	1.53743	0.406664
	EIF3S3	1.68151	0.393911
	EIF3S3	1.72948	0.672744
	EIF3S5	0.474098	0.187445
	EIF3S5	1.10299	0.21531
	EIF3S5	1.50719	0.704746
	EIF3S5	1.70386	0.487388
	EIF3S5	2.01634	0.286162
	FLJ14981	1.62857	0.170703
	FLJ14981	1.9965	0.138471
	FLJ14981	2.0637	0.15019
	FLJ14981	2.21842	0.306979
	FLJ14981	2.42991	0.29022
	IFP38	1.50647	0.569927
	IFP38	1.69706	0.529771
	IFP38	1.83832	0.588723
	IFP38	1.937	0.921499
	IFP38	2.15554	0.489063
	JOSD1	0.79688	0.165948
	JOSD1	1.00378	0.322943
	JOSD1	1.05297	0.380234
	JOSD1	1.26869	0.459818
	JOSD1	1.52333	0.320399
	JOSD3	0.902968	0.303659
	JOSD3	0.959781	0.288432
	JOSD3	1.43847	0.388957
	JOSD3	2.01802	0.370404
	JOSD3	2.19186	0.282016
	Luc	1	0
	OTUB1	1.24002	0.264897
	OTUB1	1.59323	0.0664039
	OTUB1	1.60857	0.166083
	OTUB1	1.6967	0.369091
	OTUB1	1.72207	0.0991575
	OTUB2	0.796839	0.29478
	OTUB2	1.28198	0.227481
	OTUB2	1.28668	0.0901063
	OTUB2	1.29983	0.0667083
	OTUB2	1.33829	0.422943
	OTUD4	1.18538	0.204702
	OTUD4	1.44793	0.114857
	OTUD4	1.65198	0.287761
	OTUD4	1.97561	0.466869
	OTUD4	3.33534	0.805456	cell death
	OTUD5	1.37937	0.0712482
	OTUD5	1.68811	0.100564
	OTUD5	1.8718	0.227594
	OTUD5	2.11258	0.351905
	OTUD5	2.66859	0.213259
	OTUD6A	1.25227	0.208759
	OTUD6A	1.62496	0.260028
	OTUD6A	1.78902	0.394459
	OTUD6A	1.95898	0.211764
	OTUD6A	2.02723	0.38364
	OTUD6B	1.14316	0.155782
	OTUD6B	1.18356	0.211664
	OTUD6B	1.51404	0.263355
	OTUD6B	1.72353	0.241003
	OTUD6B	1.94941	0.0515671
	OTUD7A	0.432536	0.185742
	OTUD7A	0.566245	0.193884
	OTUD7A	0.797718	0.268616
	OTUD7A	1.19447	0.024731
	OTUD7A	1.43234	0.424714
	OTUD7B	1.08634	0.182823
	OTUD7B	1.75731	0.55316
	OTUD7B	2.29476	0.182516
	OTUD7B	2.42069	0.22908
	OTUD7B	3.69906	0.685786
	PARP11	1.57207	0.282812
	PARP11	1.68381	0.221689
	PARP11	1.74596	0.252795
	PARP11	2.11052	0.655535	cell death
	PARP11	2.7236	0.425372
	PRPF8	1.11942	0.210181
	PRPF8	1.36714	0.424496
	PRPF8	1.54419	0.239266
	PRPF8	1.79788	0.370809
	PRPF8	2.83939	0.513304
	PSMD14	0.283648	0.0946069
	PSMD14	2.07663	0.645039
	PSMD14	2.56827	0.13429
	PSMD14	3.99989	0.737588
	PSMD7	1.38439	0.495327
	PSMD7	1.39467	0.167629
	PSMD7	1.59142	0.504636
	PSMD7	1.70458	1.10338
	SENP1	1.39981	0.176436
	SENP1	1.91075	0.440586
	SENP1	2.32237	0.405593
	SENP1	2.91365	0.488585
	SENP1	3.0242	0.268137
	SENP2	1.68533	0.400616
	SENP2	1.71183	0.268974
	SENP2	1.75737	0.198008
	SENP2	1.84458	0.216645
	SENP2	2.24451	0.352538
	SENP3	1.67813	0.366321
	SENP3	1.97154	0.245182
	SENP3	2.14914	0.340743
	SENP3	2.34724	0.277607
	SENP3	2.41034	0.522025
	SENP5	1.2717	0.125964
	SENP5	1.41268	0.133654
	SENP5	1.66763	0.0789192
	SENP5	1.90372	0.155656
	SENP5	2.0818	0.14503
	SENP5	2.18905	0.306117
	SENP5	2.25127	0.374164
	SENP5	2.26016	0.320995
	SENP5	2.32871	0.423348
	SENP6	1.37565	0.329399
	SENP6	2.00577	0.273075
	SENP6	2.69545	0.858074
	STAMBP	0.469431	0.202728
	STAMBP	0.747994	0.330104
	STAMBP	1.27232	0.550664
	STAMBP	1.58885	0.156345
	STAMBP	1.64299	0.468903
	STAMBPL1	0.729061	0.210204
	STAMBPL1	0.983328	0.49767
	STAMBPL1	1.10459	0.15502
	STAMBPL1	1.38405	0.567402
	STAMBPL1	1.44606	0.192924
	TNFAIP3	0.369624	0.108719
	TNFAIP3	0.990318	0.219358
	TNFAIP3	0.99706	0.21112
	TNFAIP3	1.28692	0.215886
	TNFAIP3	1.39992	0.530077
	UCHL1	1.42759	0.10804
	UCHL1	1.45771	0.11477
	UCHL1	1.51469	0.101097
	UCHL1	1.62088	0.279242
	UCHL1	2.45011	0.392025
	UCHL3	1.49056	0.426148
	UCHL3	1.67861	0.154397
	UCHL3	1.87563	0.0589697
	UCHL3	2.06053	0.327009
	UCHL3	2.09389	0.843936
	UCHL3	2.15153	0.105666
	UCHL3	2.19155	0.3554
	UCHL3	2.25334	0.247942
	UCHL3	2.79761	0.636303
	UCHL3	2.9739	0.571329
	UCHL5	1.27224	0.285739
	UCHL5	1.33791	0.489095
	UCHL5	1.3778	0.308946
	UCHL5	1.65909	0.178702
	UCHL5	1.79252	0.0940341
	UCHL5	1.80287	0.306942
	UCHL5	1.89696	0.287096
	UCHL5	1.90636	0.402582
	UCHL5	1.99962	0.464955
	UCHL5	2.12113	0.519382
	USP1	0.913547	0.188578
	USP1	0.938319	0.148974
	USP1	1.38525	0.0830264
	USP1	2.53315	0.191873
	USP1	2.94682	0.371424
	USP10	0.387466	0.0948257
	USP10	1.01591	0.238598
	USP10	1.01856	0.329222
	USP10	1.18533	0.427115
	USP10	1.26644	0.287626
	USP10	1.62357	0.0179619
	USP10	1.79768	0.410437
	USP10	1.81734	0.244637
	USP10	1.99872	0.194736
	USP10	2.30698	0.29018
	USP11	0	0
	USP11	0.896283	0.167886
	USP11	1.2329	0.331091
	USP11	1.31896	0.208314
	USP11	1.41451	0.125287
	USP11	1.63839	0.233152
	USP11	2.03483	0.200325
	USP11	2.3501	0.106226
	USP11	3.23961	0.471139
	USP12	1.14427	0.106671
	USP12	1.25549	0.367071
	USP12	2.32821	0.403571
	USP12	2.36984	0.101746
	USP12	2.40081	0.456362
	USP13	0.614675	0.193767
	USP13	1.02563	0.0614708
	USP13	1.42584	0.131459
	USP13	1.50621	0.0847247
	USP13	1.71899	0.0366553
	USP13	1.78161	0.235416
	USP13	1.80563	0.424135
	USP13	1.97524	0.265737
	USP13	2.75804	0.243142
	USP14	1.43669	0.350263
	USP14	1.79673	0.187703
	USP14	1.94113	0.253761
	USP14	2.29941	0.343846
	USP14	2.46563	0.46476
	USP14	2.54016	0.517063
	USP14	2.6358	0.43035
	USP14	2.78027	0.321434
	USP14	2.82946	0.61623
	USP15	0.693388	0.171647
	USP15	1.12098	0.279832
	USP15	1.53765	0.341112
	USP15	1.7612	0.121528
	USP15	1.8772	0.292934
	USP15	2.05531	0.370168
	USP15	2.41621	0.323028
	USP15	2.60397	0.507312
	USP15	2.70103	0.514335
	USP15	3.27215	0.645893
	USP16	2.07872	0.126116
	USP16	2.59009	0.561314
	USP16	2.59693	0.477804
	USP16	2.61479	0.507296
	USP16	3.85144	0.547711
	USP18	0.489337	0.22226
	USP18	0.533627	0.334129
	USP18	0.853442	0.252162
	USP18	1.04204	0.0560816
	USP18	1.16437	0.186283
	USP18	1.39801	0.10715
	USP18	1.40128	0.341211
	USP18	1.80345	0.0850097
	USP18	2.35179	0.17019
	USP19	0.694894	0.127953
	USP19	0.717324	0.0670173
	USP19	0.855455	0.139297
	USP19	0.990501	0.12573
	USP19	1.59831	0.391411
	USP2	1.34354	0.191744
	USP2	1.38611	0.122207
	USP2	1.59185	0.239069
	USP2	1.62039	0.145311
	USP2	2.87789	0.486469
	USP20	1.08872	0.346079
	USP20	1.27884	0.298501
	USP20	1.48811	0.318822
	USP20	1.72179	0.320097
	USP20	1.87361	0.33416
	USP20	1.96171	0.241653
	USP20	2.60467	0.291381
	USP20	2.72123	0.499792
	USP20	2.91139	0.440075
	USP20	2.95761	0.725195
	USP21	1.07421	0.143944
	USP21	1.12579	0.443262
	USP21	1.13489	0.17277
	USP21	1.15957	0.0825221
	USP21	1.39572	0.0805325
	USP21	1.56502	0.302061
	USP21	1.56763	0.337067
	USP21	1.58332	0.197277
	USP21	1.6185	0.414539
	USP21	1.72837	0.391355
	USP22	0.773657	0.22125
	USP22	0.925907	0.199806
	USP22	0.933403	0.0497921
	USP22	1.0202	0.157242
	USP22	1.0594	0.379172
	USP22	1.08867	0.346252
	USP22	1.8652	0.280238
	USP22	2.36223	0.175971
	USP22	2.43156	0.622712
	USP22	2.84671	0.937817
	USP24	0.499898	0.155939
	USP24	1.3547	0.0745927
	USP24	1.41478	0.298945
	USP24	1.60959	0.185883
	USP24	2.59376	0.188429
	USP25	0.998839	0.117115
	USP25	1.05417	0.0657741
	USP25	1.33195	0.0443034
	USP25	1.36807	0.0993428
	USP25	1.63307	0.0430667
	USP26	2.43129	0.420223
	USP26	2.57402	0.148415
	USP26	2.61803	0.534595
	USP26	2.70222	0.430549
	USP26	3.70357	0.820291
	USP28	1.35676	0.356092
	USP28	1.66116	0.383079
	USP28	1.66752	0.162374
	USP28	1.68846	0.174338	cell death
	USP28	1.80658	0.252113
	USP28	1.85839	0.307882
	USP28	1.9274	0.279973
	USP28	1.93082	0.339522
	USP28	2.47304	0.462615
	USP28	3.52903	0.611281
	USP29	0.929571	0.173238
	USP29	0.999353	0.168704
	USP29	1.23204	0.252966
	USP29	1.29394	0.269764
	USP29	1.51143	0.214084
	USP3	0	0
	USP3	1.63798	0.167512
	USP3	1.74205	0.179337
	USP3	1.96191	0.29227
	USP3	2.22162	0.379879
	USP3	2.28769	0.231104
	USP3	2.32645	0.285093
	USP3	3.27688	0.507991
	USP3	3.89722	0.309541
	USP30	1.3862	0.0204988
	USP30	1.74566	0.166172
	USP30	1.95642	0.227115
	USP30	2.04467	0.136221
	USP30	2.52135	0.377638
	USP31	0.422705	0.732147
	USP31	1.1597	0.192485
	USP31	1.28707	0.236242	cell death
	USP31	1.29437	0.120338
	USP31	1.39327	0.228086
	USP31	1.52491	0.282259
	USP31	1.65384	0.158169
	USP31	1.81244	0.408083
	USP31	1.86628	0.404031
	USP31	2.01881	0.156808
	USP32	2.04425	1.2842
	USP32	2.42498	0.487291
	USP32	2.77648	0.409492
	USP32	2.94158	0.31558
	USP32	3.53555	0.508768
	USP33	1.13277	0.0955451
	USP33	1.19471	0.387983
	USP33	1.28653	0.0606675
	USP33	1.70088	0.224949
	USP33	1.75922	0.19271
	USP34	0	0
	USP34	1.32373	0.30613
	USP34	1.42204	0.169935
	USP34	1.44973	0.120207
	USP34	1.55407	0.371091
	USP34	1.74021	0.116171
	USP34	1.94191	0.303009
	USP34	2.05269	0.311557
	USP34	2.24039	0.0393464
	USP34	2.91483	0.366013
	USP35	1.27577	0.341134
	USP35	1.31058	0.147228
	USP35	1.57294	0.399062
	USP35	1.8412	0.526713
	USP35	1.93524	0.251626
	USP36	1.29275	0.377733
	USP36	1.37536	0.350684
	USP36	1.55146	0.275735
	USP36	1.64106	0.291607
	USP36	1.90392	0.48309
	USP36	2.00425	0.456181
	USP36	2.08706	0.311295
	USP36	2.13832	0.491918
	USP36	2.74093	0.525825
	USP36	3.10607	0.336269
	USP36	3.79929	0.684869
	USP37	1.03201	0.182934
	USP37	1.06935	0.105081
	USP37	1.17674	0.233924
	USP37	1.44748	0.0381514
	USP37	1.99862	0.428327
	USP38	1.08771	0.241168
	USP38	1.19237	0.179852
	USP38	1.29125	0.248266
	USP38	1.30591	0.33861
	USP38	1.49916	0.0742937
	USP38	1.68423	0.177923
	USP38	1.78803	0.118283
	USP38	1.96664	0.329854
	USP38	2.05097	0.17971
	USP39	0.991028	0.0862026
	USP39	1.22066	0.0729485
	USP39	1.35085	0.171811
	USP39	1.46028	0.0863169
	USP39	1.48931	0.548565
	USP39	1.57671	0.349291
	USP39	1.70101	0.0753238
	USP39	1.77791	0.260022
	USP39	1.9345	0.165052
	USP39	2.10581	0.412718
	USP4	1.11533	0.181725
	USP4	1.17684	0.126563
	USP4	1.22316	0.271928
	USP4	1.29358	0.700939
	USP4	1.47566	0.0222674
	USP4	1.47718	0.215053
	USP4	1.59445	0.112734
	USP4	1.83106	0.134242
	USP4	1.9279	0.09657
	USP4	2.39101	0.0950858
	USP40	0.421601	0.109756
	USP40	0.815337	0.108956
	USP40	1.23593	0.289971
	USP40	1.43868	0.202439
	USP40	1.6388	0.118913
	USP40	1.74976	0.449176
	USP40	1.92591	0.204673
	USP40	2.01941	0.350987
	USP40	2.15837	0.398117
	USP42	1.48746	0.318664
	USP42	1.70219	0.464886
	USP42	1.93974	0.306279
	USP42	2.06774	0.151196
	USP42	2.09921	0.192243
	USP43	0.458175	0.205738
	USP43	0.615844	0.153187
	USP43	1.23874	0.403293
	USP43	1.38316	0.38422
	USP43	1.4695	0.265706
	USP44	0.732988	0.222088
	USP44	0.794716	0.110241
	USP44	0.948356	0.345278
	USP44	1.42159	0.147422
	USP44	1.42461	0.330787
	USP44	1.56867	0.39926
	USP44	1.58467	0.27211
	USP44	2.09664	0.357625
	USP44	2.30317	0.303227
	USP44	2.92156	0.546627
	USP45	0.928483	0.201185
	USP45	1.2596	0.204239
	USP45	1.29542	0.274628
	USP45	1.42068	0.271866
	USP45	1.55023	0.232964
	USP46	2.39327	0.37479
	USP46	2.44953	0.359115
	USP46	2.57361	0.374297
	USP46	2.59641	0.219287
	USP46	2.88765	0.386258
	USP47	1.45422	0.206658
	USP47	1.60435	0.364076
	USP47	1.96293	0.275703
	USP47	2.15458	0.158049
	USP47	3.6508	0.592716
	USP48	1.33307	0.228032
	USP48	1.85389	0.0919036
	USP48	1.87012	0.0797157
	USP48	1.87483	0.260683
	USP48	1.98826	0.29173
	USP48	2.02309	0.191021
	USP48	2.87922	0.224392
	USP48	3.11419	0.361023
	USP48	3.18285	0.403928
	USP48	3.68491	0.530378
	USP49	0.553812	0.145612
	USP49	1.15943	0.225078
	USP49	1.16796	0.07664
	USP49	1.17531	0.202103
	USP49	1.3259	0.136169
	USP5	1.07591	0.038882
	USP5	1.08186	0.0516548
	USP5	1.35458	0.148662
	USP5	1.53889	0.227603
	USP5	1.78386	0.137109
	USP5	2.04162	0.105714
	USP5	2.28202	0.472463
	USP5	2.34363	0.487026
	USP5	2.71639	0.27943
	USP5	3.84209	0.195513
	USP50	1.05145	0.091669
	USP50	1.2757	0.129339
	USP50	1.69624	0.210573
	USP50	1.90272	0.0580608
	USP50	2.03806	0.170417
	USP51	1.82889	0.21197
	USP51	1.90664	0.117707
	USP51	2.16925	0.591214
	USP51	2.26349	0.360362
	USP51	4.09581	0.517161
	USP52	0.828913	1.09674
	USP52	0.990973	0.0367386
	USP52	1.41055	0.152314
	USP52	1.52477	0.242628
	USP52	1.55672	0.133679
	USP53	0	0
	USP53	1.21675	0.204719
	USP53	1.25572	0.138603
	USP53	1.74107	0.150921
	USP53	1.82186	0.126422
	USP53	1.96285	0.294653
	USP53	2.22894	0.30922
	USP53	2.42794	0.369754
	USP53	3.18702	0.335751
	USP53	3.78811	0.565685
	USP54	0.620029	0.0395452
	USP54	1.88946	0.0675232
	USP54	1.97194	0.148962
	USP54	2.75666	0.331215
	USP54	2.83978	0.348749
	USP6	0.871687	0.141809
	USP6	0.908214	0.116185
	USP6	1.11264	0.276785
	USP6	1.13391	0.366699
	USP6	1.35544	0.155865
	USP6	1.40574	0.0928081
	USP6	1.79988	0.236763
	USP6	1.82892	0.566627
	USP6	2.09631	0.140507
	USP6	2.25888	0.425673
	USP7	1.41682	0.0575533
	USP7	1.55632	0.241261
	USP7	1.60731	0.144991
	USP7	1.7388	0.364469
	USP7	2.3826	0.196825
	USP8	0	0
	USP8	1.36059	0.298611
	USP8	1.69436	0.452568
	USP8	1.74007	0.209175
	USP8	1.779	0.181769
	USP8	2.10707	0.583973
	USP8	2.24136	0.213188
	USP8	2.84604	0.470102
	USP8	2.87157	0.318752
	USP8	3.1464	0.57556
	USP9X	1.44453	0.379251
	USP9X	1.69177	0.102363
	USP9X	2.05793	0.329898
	USP9X	2.44222	0.208283
	USP9X	3.31805	0.281539
	USP9Y	1.59997	0.155792
	USP9Y	2.24962	0.265045
	USP9Y	2.60539	0.314337
	USP9Y	3.20559	0.917561
	USP9Y	3.53843	0.670688
	USPL1	1.31545	0.356829
	USPL1	1.54795	0.370573
	USPL1	1.80464	0.22931
	USPL1	2.4299	0.282586
	USPL1	2.58054	0.275068
	VCPIP1	0.501628	0.294325
	VCPIP1	1.09289	0.144405
	VCPIP1	1.14453	0.514228
	VCPIP1	1.28533	0.470503
	VCPIP1	1.93531	0.49136
	ZRANB1	0.464229	0.258496
	ZRANB1	0.745963	0.312836
	ZRANB1	0.808227	0.196735
	ZRANB1	1.2854	0.36045
	ZRANB1	1.78938	0.510054
