# Supplementary material for: VPS34 K29/K48 branched ubiquitination governed by UBE3C and TRABID regulates autophagy, proteostasis and liver metabolism
Source: Nat Commun. 2021 Feb 26;12:1322. doi: 10.1038/s41467-021-21715-1 (PMC7910580; doi:10.1038/s41467-021-21715-1)
Supplement: Supplementary file 4 — Supplementary Data 2 [file 41467_2021_21715_MOESM4_ESM.xlsx]

## Sheet: 工作表1
	Supplementary Data 2: Antibody details
	Protein	Company	Cat. number	Source	Titer
	TRABID (3NZF)	LTK BioLaboratories	Homemade	Rabbit	WB (1:1000)
	TRABID (Ank)	LTK BioLaboratories	Homemade	Rabbit	WB (1:1000)
	TRABID	Merck Millipore	ABS13	Rabbit	IP (1:100)
	V5	Merck Millipore	AB3792	Rabbit	WB (1:3000)
	Phospho-ULK1 (Ser317)	Cell Signaling	6887	Rabbit	WB (1:500)
	Phospho-S6 Ribosomal Protein (Ser235/236)	Cell Signaling	4858	Rabbit	WB (1:500)
	S6 Ribosomal Protein	Cell Signaling	2217	Rabbit	WB (1:1000)
	LC3B	Cell Signaling	2775	Rabbit	WB (1:1000)
	ATG14	Cell Signaling	96752	Rabbit	WB (1:1000)
	UVRAG	Cell Signaling	13115	Rabbit	WB (1:1000)
	Rubicon	Cell Signaling	8465	Rabbit	WB (1:500)
	S5A	Cell Signaling	12441	Rabbit	IP (1:100)
	PI3 Kinase Class III	Cell Signaling	4263	Rabbit	WB (1:1000)
	K48-linkage Specific Polyubiquitin	Cell Signaling	8081	Rabbit	WB (1:1000)
	PERK	Cell Signaling	5683	Rabbit	WB (1:1000)
	LC3B	Abcam	ab48394	Rabbit	IF (1:100)
	S5A	Abcam	ab137109	Rabbit	WB (1:1000)
	UBE3C	Abcam	ab177511	Rabbit	IP (1:100)
	Ubiquitin	Abcam	ab7254	Mouse	WB (1:1000)
	LC3	MBL	PM036	Rabbit	IF-Paraffin (1:100)
	UBE3C	GeneTex	GTX119102	Rabbit	WB (1:1000)
	DDDK (Flag) Tag	GeneTex	GTX115043	Rabbit	WB (1:5000)
	GAPDH	GeneTex	GTX100118	Rabbit	WB (1:5000)
	beta Actin	GeneTex	GTX110564	Rabbit	WB (1:1000)
	alpha Tubulin	GeneTex	GTX112141	Rabbit	WB (1:1000)
	IRE1 alpha	GeneTex	GTX30005	Rabbit	WB (1:1000)
	Phospho-IRE1 alpha (Ser724)	GeneTex	GTX132808	Rabbit	WB (1:500)
	RFP	GeneTex	GTX127897	Rabbit	WB (1:500)
	Histone H3	GeneTex	GTX122148	Rabbit	WB (1:500)
	Beclin1	Novus	NB110-87318	Rabbit	WB (1:1000)
	AMBRA1	Novus	26190002	Rabbit	WB (1:1000)
	PI3KR4 (VPS15)	Novus	NBP1-30463	Rabbit	WB (1:1000)
	Phospho-ATG13 (Ser318)	Rockland	600-401-C49	Rabbit	WB (1:500)
	ATG13	Sigma-Aldrich	SAB4200100	Rabbit	WB (1:1000)
	HA	Sigma-Aldrich	H3663	Mouse	WB (1:1000)
	VPS34	Invitrogen	38-2100	Rabbit	WB (1:500)
	VPS34	Echelon Biosciences	Z-R015	Rabbit	IP (1:100)
	Ubiquitin (FK2)	Enzo Life Sciences	BML-PW8810-0500	Mouse	IF (1:100)
	6xHis	Takara Bio	631212	Mouse	WB (1:5000)
	ULK1	Santa Cruz	sc-33182	Rabbit	WB (1:1000)
	Phospho-PERK (Thr981)	Santa Cruz	sc-32577	Rabbit	WB (1:500)
	GFP	Santa Cruz	sc-9996	Mouse	WB (1:500)
	anti-Mouse IgG H&L	Abcam	ab46540	Rabbit	IP (control IgG)
	anti-Rabbit IgG HRP	GeneTex	GTX221666-01	Goat	WB (1:5000)
	Rabbit IgG HRP	GE Healthcare	NA934	Donkey	WB (1:5000)
	anti-Mouse IgG HRP	GE Healthcare	NA931	Sheep	WB (1:5000)
	anti-Mouse IgG, Alexa Fluor 568	Thermo Fisher Scientific	A-11004	Goat	IF (1:100)
	anti-Rabbit IgG, Alexa Fluor 568	Thermo Fisher Scientific	A-11011	Goat	IF (1:100)
	anti-Mouse IgG, Alexa Fluor 488	Thermo Fisher Scientific	A-11001	Goat	IF (1:100)
	anti-Rabbit IgG, Alexa Fluor 488	Thermo Fisher Scientific	A-11008	Goat	IF (1:100)
