# Supplementary material for: VPS34 K29/K48 branched ubiquitination governed by UBE3C and TRABID regulates autophagy, proteostasis and liver metabolism
Source: Nat Commun. 2021 Feb 26;12:1322. doi: 10.1038/s41467-021-21715-1 (PMC7910580; doi:10.1038/s41467-021-21715-1)
Supplement: Supplementary file 7 — Source Data [file 41467_2021_21715_MOESM7_ESM.xlsx]

## Sheet: Fig.1
	fig.1a	LC3 puncta / cell							fig.1a	LC3 puncta / cell
		shLuc		shTRABID#6		shTRABID#9			Tukey's multiple comparisons test	Adjusted P Value
		DMEM	EBSS	DMEM	EBSS	DMEM	EBSS		DMEM :shLuc vs. DMEM :shTRABID#6	0.0004
		2.20588	10.5882	0.90566	6.38776	1.06061	6.25581		DMEM :shLuc vs. DMEM :shTRABID#9	0.0012
		2.29412	9.73684	1	5.84783	1.08108	5.77778		EBSS :shLuc vs. EBSS :shTRABID#6	<0.0001
		2.34286	10.037	0.925	5.7234	1.125	6.3125		EBSS :shLuc vs. EBSS :shTRABID#9	<0.0001
	Mean	2.28095	10.1207	0.943553	5.98633	1.0889	6.11536
	SD	0.0694299	0.431819	0.0498314	0.353168	0.0329006	0.293729
	fig.1b	LC3 level							fig.1b	LC3 level
		shLuc		shTRABID#6		shTRABID#9			Tukey's multiple comparisons test	Adjusted P Value
		DMEM	EBSS	DMEM	EBSS	DMEM	EBSS		DMEM :shLuc vs. DMEM :shTRABID#6	<0.0001
		1	2.24565	0.281177	0.958113	0.202879	0.515715		DMEM :shLuc vs. DMEM :shTRABID#9	<0.0001
		1	2.00458	0.352678	0.827074	0.245549	0.485114		EBSS :shLuc vs. EBSS :shTRABID#6	<0.0001
		1	1.76319	0.226518	0.837608	0.211037	0.654747		EBSS :shLuc vs. EBSS :shTRABID#9	<0.0001
	Mean	1	2.00448	0.286791	0.874265	0.219822	0.551858
	SD	0	0.24123	0.0632672	0.0728053	0.0226507	0.0904077
	fig.1b	p62 level							fig.1b	p62 level
		shLuc		shTRABID#6		shTRABID#9			Tukey's multiple comparisons test	Adjusted P Value
		DMEM	EBSS	DMEM	EBSS	DMEM	EBSS		DMEM :shLuc vs. DMEM :shTRABID#6	0.0003
		1	0.53252	1.32084	1.09226	1.41339	0.714489		DMEM :shLuc vs. DMEM :shTRABID#9	<0.0001
		1	0.49194	1.24326	1.07584	1.35551	0.818467		EBSS :shLuc vs. EBSS :shTRABID#6	<0.0001
		1	0.499014	1.38169	0.987708	1.53852	0.74185		EBSS :shLuc vs. EBSS :shTRABID#9	0.002
	Mean	1	0.507825	1.31526	1.05194	1.43581	0.758269
	SD	0	0.0216773	0.0693836	0.0562261	0.0935423	0.0538984
	fig.1c	LC3 level							fig.1c	LC3 level
		shLuc		shTRABID#6		shTRABID#9			Tukey's multiple comparisons test	Adjusted P Value
		Baf. A1							DMEM :shLuc vs. DMEM :shTRABID#6	<0.0001
		DMEM	EBSS	DMEM	EBSS	DMEM	EBSS		DMEM :shLuc vs. DMEM :shTRABID#9	<0.0001
		1	2.97431	0.161665	1.71832	0.111681	0.856215		EBSS :shLuc vs. EBSS :shTRABID#6	<0.0001
		1	2.64074	0.133167	1.81796	0.232085	1.19691		EBSS :shLuc vs. EBSS :shTRABID#9	<0.0001
		1	2.68017	0.14317	1.80476	0.338929	1.09263
	Mean	1	2.76507	0.146001	1.78034	0.227565	1.04859
	SD	0	0.182275	0.0144583	0.054119	0.113691	0.174567
	fig.1d	LC3 puncta / cell							fig.1d	LC3 puncta / cell
		Ctrl		Flag-TRABID					Tukey's multiple comparisons test	Adjusted P Value
		DMEM	EBSS	DMEM	EBSS				Ctrl:DMEM vs. Flag-TRABID:DMEM	<0.0001
		4.2051	9.57572	11.7667	16.2853				Ctrl:EBSS vs. Flag-TRABID:EBSS	<0.0001
		4.29838	9.64257	10.7073	15.8185
		3.90617	8.7619	10.475	15.7425
	Mean	4.13655	9.32673	10.983	15.9487
	SD	0.204895	0.490296	0.688562	0.293937
	fig.1e	LC3 level							fig.1e	LC3 level
		Ctrl		Flag-TRABID					Tukey's multiple comparisons test	Adjusted P Value
		DMEM	EBSS	DMEM	EBSS				Ctrl:DMEM vs. Flag-TRABID:DMEM	0.0008
		1	9.17932	3.44166	11.9344				Ctrl:EBSS vs. Flag-TRABID:EBSS	0.0002
		1	9.56058	3.35371	11.3198
		1	8.36881	2.76475	11.7873
	Mean	1	9.03624	3.18671	11.6805
	SD	0	0.608631	0.368064	0.320922
	fig.1f	DFCP1 puncta / cell							fig.1f	DFCP1 puncta / cell
		shLuc		shTRABID#6		shTRABID#9			Tukey's multiple comparisons test	Adjusted P Value
		DMEM	EBSS	DMEM	EBSS	DMEM	EBSS		DMEM :shLuc vs. DMEM :shTRABID#6	<0.0001
		8.65217	19.1765	5.36111	8.90625	5.39394	9.3		DMEM :shLuc vs. DMEM :shTRABID#9	<0.0001
		8.13158	18.4194	4.88889	8.08571	5.67742	9.21875		EBSS :shLuc vs. EBSS :shTRABID#6	<0.0001
		8.5	20	5.41935	8.17647	6.06452	9.69697		EBSS :shLuc vs. EBSS :shTRABID#9	<0.0001
	Mean	8.42792	19.1986	5.22312	8.38948	5.71196	9.40524
	SD	0.267678	0.790555	0.290912	0.449832	0.33662	0.255891
	fig.1g	GFP-ATG16 puncta / cell							fig.1g	GFP-ATG16 puncta / cell
		shLuc		shTRABID#6		shTRABID#9			Tukey's multiple comparisons test	Adjusted P Value
		DMEM	EBSS	DMEM	EBSS	DMEM	EBSS		DMEM :shLuc vs. DMEM :shTRABID#6	<0.0001
		49.8182	61.1	29.9375	42.4	32.2	37.9		DMEM :shLuc vs. DMEM :shTRABID#9	<0.0001
		47.6	62.9	30.1667	40.3077	30.9091	38.9		EBSS :shLuc vs. EBSS :shTRABID#6	<0.0001
		49.7	61.6	31.6364	41.4	31.4667	37.8182		EBSS :shLuc vs. EBSS :shTRABID#9	<0.0001
	Mean	49.0394	61.8667	30.5802	41.3692	31.5253	38.2061
	SD	1.24795	0.929157	0.921834	1.04649	0.647446	0.60236

## Sheet: Fig.2
	fig.2n	Red / total puncta				fig.2n	Red / total puncta		fig.2n	Relative LC3 puncta							fig.2n	Relative LC3 puncta
		EBSS				Tukey's multiple comparisons test	Adjusted P Value			yellow			red				Tukey's multiple comparisons test	Adjusted P Value
		shLuc	shTRABID#6	shTRABID#9		shLuc vs. shTRABID#6	0.0341			shLuc	shTRABID#6	shTRABID#9	shLuc	shTRABID#6	shTRABID#9		shLuc :yellow vs. shTRABID#6:yellow	<0.0001
		0.644172	0.514286	0.551724		shLuc vs. shTRABID#9	0.0107			0.381718	0.111883	0.142596	0.691042	0.118464	0.175503		shLuc :yellow vs. shTRABID#9:yellow	<0.0001
		0.659864	0.525424	0.473684						0.329068	0.115174	0.182815	0.638391	0.127514	0.164534		shLuc :red vs. shTRABID#6:red	<0.0001
		0.634286	0.6	0.523077						0.351005	0.118464	0.170018	0.608775	0.177697	0.186472		shLuc :red vs. shTRABID#9:red	<0.0001
	Mean	0.646107	0.54657	0.516162					Mean	0.353931	0.115174	0.165143	0.646069	0.141225	0.175503
	SD	0.0128985	0.0466058	0.0394769					SD	0.026447	0.00329068	0.0205481	0.0416675	0.0319078	0.0109689
	fig.2o	Red / total puncta				fig.2o	Red / total puncta		fig.2o	Relative LC3 puncta							fig.2o	Relative LC3 puncta
		EBSS				Unpaired t test	Adjusted P Value			yellow		red					Tukey's multiple comparisons test	Adjusted P Value
		Ctrl	Flag-TRBD			Ctrl vs. Flag-TRABID	0.0075			Ctrl	Flag-TRBD	Ctrl	Flag-TRBD				Ctrl :yellow vs. Flag-TRBD:yellow	0.0029
		0.676471	0.720721							0.337716	0.571046	0.706132	1.47367				Ctrl :red vs. Flag-TRBD:red	<0.0001
		0.629032	0.719298							0.325907	0.589467	0.552625	1.51051
		0.632479	0.729885							0.396048	0.541112	0.681571	1.46215
	Mean	0.645994	0.723301						Mean	0.353224	0.567209	0.646776	1.48211
	SD	0.0264498	0.00574585						SD	0.0375541	0.0244047	0.0824568	0.0252588

## Sheet: Fig.3
	fig.3h	intensity%
		unmodified	1xGG	2xGG
		34.6	50.88	14.52
		34.53	48.6	16.87
	Mean	34.565	49.74	15.695
	SD	0.0494975	1.6122	1.6617

## Sheet: Fig.4
	fig.4a	LC3 puncta / cell								fig.4a	LC3 puncta / cell			fig.4f	LC3 puncta / cell												fig.4f	LC3 puncta / cell
		shLacZ		shUBE3C#4		shUBE3C#2				Tukey's multiple comparisons test	Adjusted P Value				shLacZ/shLuc		shUBE3C#4/shLuc		shUBE3C#2/shLuc		shUBE3C#4/shTRABID#6		shUBE3C#2/shTRABID#6				Tukey's multiple comparisons test	Adjusted P Value
		DMEM	EBSS	DMEM	EBSS	DMEM	EBSS			DMEM:shLacZ vs. DMEM:shUBE3C#4	<0.0001				DMEM	EBSS	DMEM	EBSS	DMEM	EBSS	DMEM	EBSS	DMEM	EBSS			DMEM:shLacZ&shLuc vs. DMEM:shUBE3C#4&shLuc	<0.0001
		5.49153	10.6667	10.0417	13.3729	9.82609	15.4655			DMEM:shLacZ vs. DMEM:shUBE3C#2	<0.0001				5.67213	9.55932	7.79167	12.15	7.27119	10.5581	6.02941	8.75385	5.36765	7.94444			DMEM:shLacZ&shLuc vs. DMEM:shUBE3C#2&shLuc	<0.0001
		5.67568	10.6607	10.1818	13.75	9.79412	15.0833			EBSS:shLacZ vs. EBSS:shUBE3C#4	<0.0001				5.0241	9.48936	8.30303	12.1618	7.36923	11.2353	5.53165	9.17722	5.63265	8.5303			DMEM:shUBE3C#4&shLuc vs. DMEM:shUBE3C#4&shTRABID#6	<0.0001
		5.5	10.1087	9.96825	13.4507	9.32203	15.1045			EBSS:shLacZ vs. EBSS:shUBE3C#2	<0.0001				5.63333	9.36111	6.45614	11.9388	6.45614	10.7907	5.37681	9.29412	5.61429	8.33803			DMEM:shUBE3C#2&shLuc vs. DMEM:shUBE3C#2&shTRABID#6	0.0002
	Mean	5.55573	10.4787	10.0639	13.5245	9.64741	15.2178							Mean	5.44319	9.46993	7.51695	12.0835	7.03219	10.8614	5.64596	9.07506	5.5382	8.27093			EBSS:shLacZ&shLuc vs. EBSS:shUBE3C#4&shLuc	<0.0001
	SD	0.103959	0.32044	0.108507	0.199105	0.282239	0.214812							SD	0.363461	0.100524	0.953601	0.125485	0.501273	0.344066	0.340987	0.284254	0.147984	0.298638			EBSS:shLacZ&shLuc vs. EBSS:shUBE3C#2&shLuc	0.0004
																											EBSS:shUBE3C#4&shLuc vs. EBSS:shUBE3C#4&shTRABID#6	<0.0001
																											EBSS:shUBE3C#2&shLuc vs. EBSS:shUBE3C#2&shTRABID#6	<0.0001
	fig.4b	LC3 level								fig.4b	LC3 level
		shLacZ		shUBE3C#4		shUBE3C#2				Tukey's multiple comparisons test	Adjusted P Value
		DMEM	EBSS	DMEM	EBSS	DMEM	EBSS			DMEM:shLacZ vs. DMEM:shUBE3C#4	<0.0001			fig.4g	LC3 level												fig.4g	LC3 level
		1	3.74	2.84	4.55	2.62	4.64			DMEM:shLacZ vs. DMEM:shUBE3C#2	<0.0001				shLacZ/shLuc		shUBE3C#4/shLuc		shUBE3C#2/shLuc		shUBE3C#4/shTRABID#6		shUBE3C#2/shTRABID#6				Tukey's multiple comparisons test	Adjusted P Value
		1	3.4	3.07	4.64	2.64	4.75			EBSS:shLacZ vs. EBSS:shUBE3C#4	<0.0001				DMEM	EBSS	DMEM	EBSS	DMEM	EBSS	DMEM	EBSS	DMEM	EBSS			DMEM:shLacZ&shLuc vs. DMEM:shUBE3C#4&shLuc	<0.0001
		1	3.77	2.91	4.58	2.68	4.42			EBSS:shLacZ vs. EBSS:shUBE3C#2	<0.0001				1	3.56	7.56	9.65	1.99	3.7	1.21	3.68	0.88	1.6			DMEM:shLacZ&shLuc vs. DMEM:shUBE3C#2&shLuc	0.0112
	Mean	1	3.63667	2.94	4.59	2.64667	4.60333								1	2.92	6.48	9.33	2.13	4.36	1.32	2.84	0.98	1.47			DMEM:shUBE3C#4&shLuc vs. DMEM:shUBE3C#4&shTRABID#6	<0.0001
	SD	0	0.205508	0.117898	0.0458258	0.0305505	0.168028								1	2.68	5.93	9.08	2.18	4.26	1.11	3.53	0.97	1.52			DMEM:shUBE3C#2&shLuc vs. DMEM:shUBE3C#2&shTRABID#6	0.0073
														Mean	1	3.05333	6.65667	9.35333	2.1	4.10667	1.21333	3.35	0.943333	1.53			EBSS:shLacZ&shLuc vs. EBSS:shUBE3C#4&shLuc	<0.0001
														SD	0	0.454899	0.829237	0.285715	0.0984886	0.355715	0.10504	0.447996	0.0550757	0.0655744			EBSS:shLacZ&shLuc vs. EBSS:shUBE3C#2&shLuc	0.0158
	fig.4c	LC3 puncta / cell								fig.4c	LC3 puncta / cell																EBSS:shUBE3C#4&shLuc vs. EBSS:shUBE3C#4&shTRABID#6	<0.0001
		shLacZ		shUBE3C#4		shUBE3C#2				Tukey's multiple comparisons test	Adjusted P Value																EBSS:shUBE3C#2&shLuc vs. EBSS:shUBE3C#2&shTRABID#6	<0.0001
		Baf. A1								DMEM:shLacZ vs. DMEM:shUBE3C#4	<0.0001
		DMEM	EBSS	DMEM	EBSS	DMEM	EBSS			DMEM:shLacZ vs. DMEM:shUBE3C#2	0.0002
		16.6667	25.8333	27.3488	36.6316	22.5294	27.2381			EBSS:shLacZ vs. EBSS:shUBE3C#4	<0.0001
		18.75	24.7188	28.2778	36.7838	21.325	27.122			EBSS:shLacZ vs. EBSS:shUBE3C#2	0.0187
		18.0732	24.3125	26.7955	37.9118	22.6304	27.8649
	Mean	17.8299	24.9549	27.474	37.109	22.1616	27.4083
	SD	1.06275	0.787429	0.749049	0.699331	0.726289	0.399635
	fig.4d	LC3 level								fig.4d	LC3 level
		shLacZ		shUBE3C#4		shUBE3C#2				Tukey's multiple comparisons test	Adjusted P Value
		Baf. A1								DMEM+BafA1:shLacZ vs. DMEM+BafA1:shUBE3C#4	0.0017
		DMEM	EBSS	DMEM	EBSS	DMEM	EBSS			DMEM+BafA1::shLacZ vs. DMEM+BafA1:shUBE3C#2	<0.0001
		1	5.11827	1.9371	7.5457	2.85835	8.53934			EBSS+BafA1::shLacZ vs. EBSS+BafA1:shUBE3C#4	<0.0001
		1	5.2477	2.06035	7.56867	2.84692	9.50709			EBSS+BafA1::shLacZ vs. EBSS+BafA1:shUBE3C#2	<0.0001
		1	5.05572	2.10414	7.72938	3.11923	9.38834
	Mean	1	5.14056	2.03386	7.61458	2.9415	9.14492
	SD	0	0.0979119	0.0866147	0.100076	0.154024	0.527802

## Sheet: Fig.5
	fig.5f	Colocalization with ATG16 %				fig.5f	Colocalization with ATG16 %
		Control				Unpaired t test	Adjusted P Value
		TRABID	UBE3C			TRABID vs. UBE3C	0.6537
		54.1033	52.7516
		52.5582	52.2545
		52.6541	53.4311
	Mean	53.1052	52.8124
	SD	0.865739	0.590651
	fig.5h	Colocalization with ATG16 %				fig.5h	Colocalization with ATG16 %
		Tunicamycin				Unpaired t test	Adjusted P Value
		TRABID	UBE3C			TRABID vs. UBE3C	<0.0001
		49.7115	3.16674
		52.6607	7.75396
		45.0846	5.17728
	Mean	49.1523	5.36599
	SD	3.81892	2.29942
	fig.5j	Colocalization with ATG16 %				fig.5j	Colocalization with ATG16 %
		Puromycin				Unpaired t test	Adjusted P Value
		TRABID	UBE3C			TRABID vs. UBE3C	<0.0001
		58.4081	24.2698
		57.9094	25.1397
		61.136	23.4888
	Mean	59.1512	24.2995
	SD	1.73694	0.825854
	fig.5k	# of TRABID+ ATG16+ dots / cell				fig.5k	Colocalization with ATG16 %
		control	Tunicamycin	Puromycin		Unpaired t test	Adjusted P Value
		12.8	17	15.3333		Control vs. Tunucamycin	0.0028
		11.1667	15.8	16.6667		Control vs. Puromycin	0.0103
		11.6	15.6	14.5
	Mean	11.8556	16.1333	15.5
	SD	0.84611	0.757188	1.09293
	fig.5k	# of UBE3C+ ATG16+ dots / cell				fig.5k	Colocalization with ATG16 %
		control	Tunicamycin	Puromycin		Unpaired t test	Adjusted P Value
		11.6	6.4	4.72727		Control vs. Tunucamycin	0.0012
		13.1667	7.8	5		Control vs. Puromycin	0.0002
		13.4	6.88889	5.5
	Mean	12.7222	7.02963	5.07576
	SD	0.978858	0.710532	0.391896

## Sheet: Fig.6
	fig.6c	% of p62 puncta colocalizing with LC3							fig.6c	% of p62 puncta colocalizing with LC3
		Puromycin							Tukey's multiple comparisons test	Adjusted P Value
		Rapalog (-)		Rapalog (+)					Rapalog (-):Targeting vs. Rapalog (+):Targeting	<0.0001
		Targeting	Control	Targeting	Control				Rapalog (+):Targeting vs.Rapalog (+):Control	<0.0001
		22.0922	23.4375	9.55537	22.8633
		22.837	22.2561	9.44742	25.3438
		24.1162	23.75	9.03533	23.2877
	Mean	23.0151	23.1479	9.34604	23.8316
	SD	1.02365	0.78794	0.274445	1.32671
	fig.6d	# of Ub+ p62+ dots / cell							fig.6d	# of Ub+ p62+ dots / cell
		Untreated		Puromycin					Tukey's multiple comparisons test	Adjusted P Value
		(-)		(-)		Recovery+Rapalog			Puromycin:Control vs. Recovery:Control	<0.0001
		Targeting	Control	Targeting	Control	Targeting	Control		Recovery:Targeting vs. Recovery:Control	<0.0001
		0.088	0.083	0.463	0.472	0.484	0.129
		0.086	0.077	0.494	0.468	0.448	0.128
		0.083	0.084	0.489	0.501	0.435	0.133
	Mean	0.0856667	0.0813333	0.482	0.480333	0.455667	0.13
	SD	0.00251661	0.00378594	0.0166433	0.0180093	0.0253837	0.00264575
	fig.6e	Red / total area (%)							fig.6e	Red / total area (%)
		Tunicamycin							Tukey's multiple comparisons test	Adjusted P Value
		Rapalog (-)		Rapalog (+)					Rapalog (-):Targeting vs. Rapalog (+):Targeting	0.0002
		Targeting	Control	Targeting	Control				Rapalog (+):Targeting vs.Rapalog (+):Control	<0.0001
		14.1567	15.1379	9.18852	15.6512
		12.9144	14.7871	8.60282	16.9741
		13.988	15.1081	8.21387	14.364
	Mean	13.6864	15.011	8.6684	15.6631
	SD	0.673828	0.194536	0.490622	1.30509
	fig.6g	Apoptosis							fig.6g	Apoptosis
		Rapalog(+)							Tukey's multiple comparisons test	Adjusted P Value
		DMSO		Puromycin					DMSO:Targeting vs. DMSO:Control	0.991
		Targeting	Control	Targeting	Control				Puromycin:Targeting vs. Puromycin:Control	<0.0001
		0.0839	0.0729	2.0289	0.9069
		0.0755	0.0734	1.9485	0.9029
		0.0793	0.0777	1.9729	0.8995
	Mean	0.0795667	0.0746667	1.98343	0.9031
	SD	0.00420634	0.00263881	0.041222	0.00370405
	fig.6h	Apoptosis							fig.6h	Apoptosis
		Rapalog(+)							Tukey's multiple comparisons test	Adjusted P Value
		DMSO		Tunicamycin					DMSO:Targeting vs. DMSO:Control	0.9985
		Targeting	Control	Targeting	Control				Tunicamycin:Targeting vs. Tunicamycin:Control	<0.0001
		0.2054	0.2221	0.6608	0.2927
		0.2209	0.2104	0.6485	0.3023
		0.2121	0.2004	0.6641	0.3387
	Mean	0.2128	0.210967	0.6578	0.311233
	SD	0.00777367	0.0108611	0.00822131	0.0242663

## Sheet: Fig.7
	fig.7c	LC3 puncta / cell					fig.7c	LC3 puncta / cell
		ND	HFD				Tukey's multiple comparisons test	Adjusted P Value
		Ctrl AAV	Ctrl AAV	TRABID AAV			Ctrl + Ctrl-AAV vs. HFD + Ctrl-AAV	0.0002
		0.478	0.179	0.38			HFD + Ctrl-AAV vs. HFD + TRABID-AAV	<0.0001
		0.363	0.216	0.375
		0.39	0.209	0.542
		0.446	0.211	0.37
		0.458	0.234	0.558
		0.44	0.323	0.45
	Mean	0.429167	0.228667	0.445833
	SD	0.0436551	0.0495042	0.0859638
	fig.7d	Liver / body weight (%)					fig.7d	Liver / body weight (%)
		ND	HFD				Tukey's multiple comparisons test	Adjusted P Value
		Ctrl AAV	Ctrl AAV	TRABID AAV			Ctrl + Ctrl-AAV vs. HFD + Ctrl-AAV	<0.0001
		3.26757	7.8516	4.34546			HFD + Ctrl-AAV vs. HFD + TRABID-AAV	0.0002
		3.78378	8.14572	5.47378
		4.69873	8.18522	5.50585
		4.82718	8.87194	6.69729
		5.23293	10.0584	6.82234
		5.30401	10.2464	6.84246
	Mean	4.51903	8.8932	5.94786
	SD	0.819735	1.03287	1.01138
	fig.7e	Oil Red O area (%)					fig.7e	Oil Red O area (%)
		ND	HFD				Tukey's multiple comparisons test	Adjusted P Value
		Ctrl AAV	Ctrl AAV	TRABID AAV			Ctrl + Ctrl-AAV vs. HFD + Ctrl-AAV	<0.0001
		0.01	30.84	0.02			HFD + Ctrl-AAV vs. HFD + TRABID-AAV	<0.0001
		0.01	32.49	0.91
		0.02	32.59	1.15
		0.09	34.41	3.49
		0.17	35.16	4.14
		0.25	39.9	4.87
	Mean	0.0916667	34.2317	2.43
	SD	0.0996828	3.17035	1.98787
	fig.7f	Liver TG					fig.7f	Liver TG
		ND	HFD				Tukey's multiple comparisons test	Adjusted P Value
		Ctrl AAV	Ctrl AAV	TRABID AAV			Ctrl + Ctrl-AAV vs. HFD + Ctrl-AAV	<0.0001
		103.864	402.04	159.513			HFD + Ctrl-AAV vs. HFD + TRABID-AAV	<0.0001
		111.108	423.678	161.194
		114.43	445.639	182.327
		119.852	447.971	195.154
		207.375	460.44	217.187
		243.01	463.255	240.194
	Mean	149.94	440.504	192.595
	SD	59.5952	23.4936	31.8209
	fig.7h	AST					fig.7h	AST
		ND	HFD				Tukey's multiple comparisons test	Adjusted P Value
		Ctrl AAV	Ctrl AAV	TRABID AAV			Normal Diet + Ctrl AAV vs. High-Fat Diet + Ctrl AAV	<0.0001
		89	248	122			High-Fat Diet + Ctrl AAV vs. High-Fat Diet + TRABID AAV	<0.0001
		73	282	114
		71	211	125
		88	240	101
		72	247	129
		94	304	131
	Mean	81.1667	255.333	120.333
	SD	10.2648	32.8735	11.2012
	fig.7i	ALT					fig.7i	ALT
		ND	HFD				Tukey's multiple comparisons test	Adjusted P Value
		Ctrl AAV	Ctrl AAV	TRABID AAV			Ctrl + Ctrl-AAV vs. HFD + Ctrl-AAV	<0.0001
		36	382	44			HFD + Ctrl-AAV vs. HFD + TRABID-AAV	<0.0001
		23	353	55
		34	274	81
		18	274	131
		15	242	135
		21	230	179
	Mean	24.5	292.5	104.167
	SD	8.59651	61.3376	52.621

## Sheet: Fig.8
	fig.8b	Liver / body weight (%)					fig.8b	Liver / body weight (%)
		HFD					Tukey's multiple comparisons test	Adjusted P Value
		Ctrl AAV	TRABID AAV	TRABID AAV +VPS34i			HFD + Ctrl AAV vs. HFD + TRABID AAV	<0.0001
		8.32174	5.70533	7.9984			HFD + TRABID AAV vs. HFD + TRABID AAV + VPS34i (SAR405)	0.0004
		8.24898	5.50697	7.34947
		8.54905	4.43002	8.40504
		7.43972	4.59082	7.03019
		9.00786	5.91133	6.02746
		9.52953	5.56894	7.43678
	Mean	8.51615	5.28557	7.37456
	SD	0.712414	0.618341	0.823266
	fig.8c	Oil Red O area (%)					fig.8c	Oil Red O area (%)
		HFD					Tukey's multiple comparisons test	Adjusted P Value
		Ctrl AAV	TRABID AAV	TRABID AAV +VPS34i			HFD + Ctrl AAV vs. HFD + TRABID AAV	<0.0001
		34.87	0	22.97			HFD + TRABID AAV vs. HFD + TRABID AAV + VPS34i (SAR405)	<0.0001
		32.95	0	28.01
		35.42	0.61	29.46
		30.82	3.55	29.02
		29.69	3.5	25.59
		28.94	0.41	20.34
	Mean	32.115	1.345	25.8983
	SD	2.71472	1.7052	3.64567
	fig.8d	AST					fig.8d	AST
		HFD					Tukey's multiple comparisons test	Adjusted P Value
		Ctrl AAV	TRABID AAV	TRABID AAV +VPS34i			HFD + Ctrl AAV vs. HFD + TRABID AAV	<0.0001
		289	100	187			HFD + TRABID AAV vs. HFD + TRABID AAV + VPS34i (SAR405)	<0.0001
		219	104	194
		239	113	195
		306	111	173
		252	98	178
		247	96	203
	Mean	258.667	103.667	188.333
	SD	32.5617	7.00476	11.2724
	fig.8e	ALT					fig.8e	ALT
		HFD					Tukey's multiple comparisons test	Adjusted P Value
		Ctrl AAV	TRABID AAV	TRABID AAV +VPS34i			HFD + Ctrl AAV vs. HFD + TRABID AAV	<0.0001
		306	100	182			HFD + TRABID AAV vs. HFD + TRABID AAV + VPS34i (SAR405)	<0.0001
		299	126	247
		293	65	200
		270	70	199
		280	70	183
		353	67	240
	Mean	300.167	83	208.5
	SD	28.9649	24.7225	28.2471

## Sheet: suppl fig.1
	suppl fig.1d	GFP-ATG14 puncta / cell				suppl fig.1d	GFP-ATG14 puncta / cell
		EBSS				Tukey's multiple comparisons test	Adjusted P Value
		shLuc	shTRABID#6	shTRABID#9		shLuc vs. shTRABID#6	<0.0001
		4.75	2.77143	3		shLuc vs. shTRABID#9	<0.0001
		4.7	2.65	2.89362
		4.48718	2.42424	2.73771
	Mean	4.64573	2.61522	2.87711
	SD	0.139563	0.176187	0.131925

## Sheet: suppl fig.2
	suppl fig.2f	Relative VPS34 mRNA level				suppl fig.2f	Relative VPS34 mRNA level
		shLuc	shTRABID#6	shTRABID#9		Tukey's multiple comparisons test	Adjusted P Value
		1	0.965936	0.972655		shLuc vs. shTRABID#6	0.1954
		0.993092	1	0.986233		shLuc vs. shTRABID#9	0.154
		1.00696	0.959264	0.959264
	Mean	1.00002	0.975067	0.972717
	SD	0.00693201	0.0218491	0.0134846

[truncated: 5 more sheets: suppl fig.3, suppl fig.4, suppl fig.5, suppl fig.6, suppl fig.7]
